# Supplementary material for: Ferroptosis Enhances T Lymphocyte Infiltration into Glioblastoma Spheroids
Source: Antioxidants (Basel). 2025 Nov 19;14(11):1373. doi: 10.3390/antiox14111373 (PMC12649233; doi:10.3390/antiox14111373)
Supplement: Supplementary file 1 [file antioxidants-14-01373-s001.zip]

Archive with 2 entries (2 files):
- Supplementary Data.pdf
- Video S1. LN229 Spheroide Ferroptose.mp4
